# Supplementary material for: Intraspecific Variability in Trionymus aberrans Goux, 1938 (Hemiptera: Coccomorpha: Pseudococcidae) with Description of the Second-Instar Nymph
Source: Insects. 2023 Dec 13;14(12):945. doi: 10.3390/insects14120945 (PMC10744154; doi:10.3390/insects14120945)
Supplement: Supplementary file 1 [file insects-14-00945-s001.zip]

Archive with 1 entries (1 files):
- insects-2711240-supplementary.pdf
